# Supplementary material for: Novel Phenotypical and Biochemical Findings in Mucolipidosis Type II
Source: Int J Mol Sci. 2025 Mar 7;26(6):2408. doi: 10.3390/ijms26062408 (PMC11941985; doi:10.3390/ijms26062408)
Supplement: Supplementary file 1 [file ijms-26-02408-s001.zip]

Archive with 1 entries (1 files):
- ijms-3477053-supplementary.pdf
